# Supplementary material for: Migraine during COVID-19: Data from Second Wave Pandemic in an Italian Cohort
Source: Brain Sci. 2021 Apr 10;11(4):482. doi: 10.3390/brainsci11040482 (PMC8070557; doi:10.3390/brainsci11040482)
Supplement: Supplementary file 1 [file brainsci-11-00482-s001.zip]

Archive with 1 entries (1 files):
- supplementary Tables.docx
